# Supplementary material for: High tumor expression of CTLA4 identifies lymph node-negative basal-like breast cancer patients with excellent prognosis
Source: Commun Med (Lond). 2025 Jun 16;5:234. doi: 10.1038/s43856-025-00865-z (PMC12170890; doi:10.1038/s43856-025-00865-z)
Supplement: Supplementary file 3 — Supplementary Data 1 [file 43856_2025_865_MOESM3_ESM.xlsx]

## Sheet: Oslo1
id	pam50_subtype	receptor_subtype	time.dss	event.dss	time.rfi	event.rfi	time.os	event.os	syst_rec	chemo	til	tls	gc	CCL18	CD19	CD6	CTLA4	CXCL13	GZMB	IL7R	JAML	LY9	S100A7	TBX21	TIGIT	TNFRSF18	ctla4.single_sample_score	NanoString_TIS	NanoString_APM	NanoString_B.Cells	NanoString_CD8.T.Cells	NanoString_Cytotoxic.Cells	NanoString_Cytotoxicity	NanoString_DC	NanoString_IFN.Downstream	NanoString_IFN.Gamma	NanoString_Immunoproteasome	NanoString_Inflammatory.Chemokines	NanoString_Macrophages	NanoString_Myeloid	NanoString_Myeloid.Inflammation	NanoString_PD.1	NanoString_PD.L2	NanoString_T.Cells	NanoString_TIGIT	NanoString_Treg
ID.004	Basal	HR-HER2-	10.2495	0	9.608	0	10.2495	1	0	FALSE	40	2	FALSE	6.55407	4.69347	4.44554	4.533	5.44554	5.0305	6.20043	5.61547	3.44554	2.76747	3.61547	5.30352	5.93739	-2.15471	0.932126	0.519007	0.126697	0.671048	0.721554	0.603337	2.75182	-0.408371	0.847839	-0.246418	0.744021	1.23407	1.21143	1.93278	1.30904	1.22726	0.458772	0.498221	-0.0508738
ID.020	LumA	HR-HER2-	6.80647	0	6.80647	0	6.80647	1	1	FALSE				4.29885	4.0924	2.71389	3.97692	3.85139	2.71389	4.0924	4.47942	3.19931	10.0322	1.97692	3.71389	3.56188		-1.58415	-1.19063	-0.988137	-1.33347	-1.6725	-1.80946	-0.16666	-1.28508	-1.77658	-1.83962	-1.18845	-0.273669	-0.369181	0.500558	-1.29851	-1.35592	-1.56565	-0.609011	-0.585992
ID.042	Basal	HR-HER2-	4.16393	1	1.54879	1	4.16393	1	1	FALSE	5	1	FALSE	6.72346	3.5805	3.99554	4.90243	5.24346	3.99554	6.5191	6.20499	4.31746	3.31746	4.5805	3.31746	4.45497	-1.78529	0.861795	0.801297	-0.177702	0.919879	1.02838	0.742222	1.80575	0.126795	0.352679	0.807024	0.617932	1.01283	0.801514	-0.132023	0.507919	1.24117	0.578738	-0.925639	-0.16593
ID.115	LumB	HR-HER2-	5.53728	1	4.01316	1	5.53728	1	1	FALSE				4.05693	3.86428	5.30486	6.81182	6.18621	4.05693	5.14439	6.26638	3.86428	5.30486	4.86428	5.14439	6.10132		0.189747	0.703225	0.48926	-1.07817	0.497489	0.347133	-0.891406	0.985466	0.549215	1.13297	-0.645604	-0.896457	-1.05353	0.0149853	0.629774	0.140673	1.09422	0.269438	1.93113
ID.128	Basal	HR-HER2-	19.057	0	9.44901	0	19.057	0	0	FALSE	90	2	FALSE	6.08593	4.91601	5.91601	6.1124	8.46547	7.00347	6.8702	6.80678	4.85461	12.5581	4.72336	6.63483	6.48079	-0.57531	2.36776	2.67263	1.26674	2.52572	2.34955	2.55462	1.7702	0.732916	1.38536	2.19814	0.998852	1.40671	1.87841	1.88155	1.79399	1.41139	2.33605	1.90567	1.74552
ID.138	LumB	HR-HER2-	9.82456	0	8.65406	0	9.82456	1	0	FALSE				6.23359	8.23359	6.53845	8.95349	8.60556	7.70072	7.46806	8.1685	7.63798	4.95349	6.23359	7.50368	7.10033
ID.140	HER2	HR-HER2-	14.7341	0	9.04057	0	14.7341	1	0	FALSE				3.06457	4.06457	4.80153	5.28696	8.97146	4.64953	4.4796	5.80153	3.06457	4.4796	4.64953	5.18004	5.28696		-0.240052	0.0312955	-0.401638	0.435167	-0.130295	0.0374464	-0.657469	-0.354253	-0.0292816	-0.230773	0.550243	-0.286457	-0.763465	-0.232256	0.641301	-0.504853	0.324748	0.0657534	0.576507
ID.161	Basal	HR-HER2-	2.7193	1	0.189145	1	2.7193	1	1	FALSE	20	2	FALSE	5.58745	3.74792	3.08495	4.25488	4.54438	4.45419	6.21424	5.14385	3.30735	2.08495	3.58745	4.62927	4.74792	-2.43284	0.411902	0.815875	-0.240714	0.35284	0.213876	0.267771	1.32526	1.05642	0.179755	1.05995	0.851527	1.46554	1.40944	0.729981	-0.41835	1.1566	-0.396922	-0.191989	0.700246
ID.179	Basal	HR-HER2-	18.8651	0	8.28947	0	18.8651	0	0	TRUE	5	2	FALSE	3.72296	4.89289	5.11528	5.67716	4.72296	3.89289	5.76736	6.39539	5.04489	5.47785	4.30793	5.93242	5.11528	-1.01055	0.436462	-0.14497	1.38597	-0.0143934	0.546945	0.0236442	0.945687	0.434666	0.320733	-0.222951	1.25634	0.319707	0.431546	0.76005	1.16001	2.06762	0.568428	1.15657	0.00991048
ID.182	HER2	HR-HER2-	18.8487	0	8.2045	0	18.8487	0	0	FALSE				5.12801	3.51503	4.07142	5.40485	5.55685	3.33446	5.57732	4.95113	4.28555	1.42757	3.887	4.85383	5.15549		-0.255681	-0.261597	-0.204845	-1.04579	-0.262513	-0.308471	0.282866	0.938564	0.439488	-0.963489	0.51308	0.739162	-0.00442452	-0.00283387	-0.07913	-0.161215	0.104498	-0.315551	0.689392
ID.211	Basal	HR+HER2-	18.7719	0	8.29221	0	18.7719	0	0	FALSE	10	2	FALSE	5.58023	5.3172	5.90216	8.26205	8.48712	7.90216	4.3172	7.94946	4.58023	7.63912	6.38759	6.58023	7.38759	1.57434
ID.218	Basal	HR-HER2+	18.7116	0	8.63213	0	18.7116	0	0	TRUE	20	2	FALSE	6.96025	4.12153	4.66902	5.77864	5.59102	5.59102	5.97568	6.0358	4.12153	11.7514	4.00605	5.55037	5.77864	-0.909072	0.560378	1.22539	0.597835	0.302889	0.994065	1.4099	1.33329	-0.106513	1.03118	0.245101	0.559534	1.17396	1.22011	2.28136	1.02992	0.0379029	1.0033	1.06487	0.281269
ID.225	Basal	HR-HER2-	14.6848	0	3.61842	1	14.6848	1	0	FALSE	5	2	FALSE	2.04096	3.71903	3.88896	2.52639	3.17846	1.71903	4.41947	4.52639	2.88896	3.04096	4.04096	4.47392	4.57701	-4.16133	-0.541469	1.08094	-0.81558	-0.709085	-0.925623	-1.02877	-0.0508382	0.346874	0.409626	-0.0299933	0.56617	0.280063	0.992576	0.556243	-0.502332	0.531415	-0.802744	-0.29721	-1.09615
ID.232	Basal	HR+HER2+	18.6349	0	8.77741	0	18.6349	0	0	FALSE	15	1	FALSE	5.82497	3.40176	4.69721	6.51218	7.17114	5.36859	7.21845	5.58618	4.40176	6.07161	4.40176	5.22773	5.74968	-0.175533	0.905333	1.86817	-1.12676	0.12991	0.296639	0.708579	0.313828	1.66976	0.634635	1.45369	0.948416	0.267275	-0.0200569	1.23115	0.929474	0.635256	0.461584	1.19519	1.43183
ID.250	Basal	HR-HER2-	18.591	0	8.9364	0	18.591	0	0	FALSE	20	3	FALSE	4.84294	4.96847	4.84294	6.32211	7.32993	6.17359	6.24149	6.49899	4.4424	5.22481	5.08395	6.04647	6.27428	-0.365605	0.896403	2.80383	1.09903	1.08453	1.24134	1.24341	1.29545	0.980655	1.38744	1.40545	1.48462	0.214843	0.817146	1.32915	0.652828	0.70484	0.8899	0.999226	0.712186
ID.295	Basal	HR-HER2-	14.2845	0	7.37116	0	14.2845	1	0	FALSE	5	1	FALSE	5.76644	3.69244	3.14495	3.3514	3.02947	3.44451	4.02947	4.65396	2.44451	3.90394	3.25187	4.14495	5.05922	-3.33631	-1.48926	-1.60148	-0.608124	-1.08002	-1.24153	-1.24357	-0.687284	-1.81904	-1.74463	-1.63493	-0.95087	-0.8939	-0.763465	0.271136	-1.55457	-1.36877	-1.1289	-0.470969	-0.599018
ID.321	Basal	HR-HER2-	18.3032	0	8.28947	0	18.3032	0	0	FALSE	40	3	FALSE	4.84009	5.79945	4.9181	6.69254	9.05819	7.24002	6.69254	6.89899	5.25513	5.95557	5.62436	6.16202	6.1296	0.00482189	2.48052	2.27106	1.5023	1.9855	2.2567	2.12244	1.39063	2.13517	1.7076	2.2881	3.0521	2.40291	2.32307	2.13881	2.14309	1.93487	2.00896	1.85933	1.18978
ID.329	Basal	HR-HER2-	18.273	0	7.92489	0	18.273	0	0	TRUE	30	3	FALSE	7.06035	5.83795	5.79356	7.1686	8.78508	8.39718	8.20719	7.56174	5.6762	7.60734	4.92284	7.11549	6.79356	0.480884	1.48696	1.72636	1.91916	1.95035	3.00459	2.86172	2.22775	0.961413	1.62426	1.68967	1.28288	1.75583	2.19801	3.44518	1.53134	1.63406	2.39885	1.68847	1.45462
ID.332	Basal	HR-HER2-	15.7538	1	8.28673	0	15.7538	1	0	FALSE	0	1	FALSE	3.49155	4.38463	4.49155	3.68419	5.20775	2.26915	4.26915	4.49155	3.85412	7.14362	4.77166	4.85412	6.00612	-3.00352	-0.330477	0.0922595	-0.651748	-0.225298	-0.330136	-0.556048	1.18077	0.224207	-0.242485	-1.0352	0.737384	-0.0434801	0.47497	0.735549	-0.0379625	0.883618	-0.439097	0.0589961	-1.11894
ID.375	LumB	HR-HER2-	8.97752	0	8.32785	0	8.97752	1	0	FALSE				0.206042	3.90648	4.52797	5.06402	3.20604	3.0134	4.45397	4.90648	3.791	3.90648	4.8499	4.96093	5.66547		-0.732366	-0.978586	-0.111781	0.476793	-0.447215	-0.228246	-0.480869	-1.03854	-0.593194	-0.933503	-0.82611	-1.24813	-0.317073	-0.355877	-0.437287	-0.914864	-0.103568	0.208622	0.650316
ID.385	Basal	HR-HER2-	9.49287	1	4.55318	0	9.49287	1	0	FALSE	1	0	FALSE	4.12706	5.24254	3.86402	3.12706	4.71202	3.5421	3.86402	5.93441	4.12706	4.12706	5.12706	4.71202	4.71202	-3.56066	-1.0416	-1.80027	-0.177702	0.165061	-0.626871	-1.00117	1.89061	-1.31154	-1.72935	-1.90481	0.0458901	-1.87604	-0.671408	0.119673	0.691526	-0.378531	-0.963011	-0.385055	0.293209
ID.389	HER2	HR-HER2-	4.49561	1	3.48958	1	4.49561	1	1	FALSE				5.71713	6.03291	5.41047	6.41993	7.50684	5.91743	6.62197	7.03906	5.13982	1.9699	5.27107	6.28148	5.27107		1.12861	0.46732	2.47366	1.43974	1.92161	1.81276	1.1177	-0.454071	0.814504	0.634927	0.149415	0.855535	-0.12601	-0.589754	1.21188	0.475748	1.96022	1.21643	0.464707
ID.397	Basal	HR-HER2-	18.062	0	8.08114	0	18.062	0	0	TRUE	10	1		6.28703	3.38657	4.76508	5.6496	5.28703	5.26103	5.8016	6.13789	3.56714	8.56182	4.23456	5.52407	5.47968	-1.03811	1.07725	1.18696	-0.0361661	0.0512831	0.6398	0.649919	1.63374	-0.333809	1.15271	1.20337	0.392301	0.54478	0.608714	0.688774	0.501332	1.72184	0.455023	0.854427	1.3591
ID.402	Basal	HR+HER2-	3.27577	1	2.45066	1	3.27577	1	1	FALSE	10	1	FALSE	3.59712	3.81952	4.59712	5.15512	4.95076	3.59712	4.95076	5.53572	3.01216	2.59712	3.51466	5.55648	6.89481	-1.53259	-0.144045	0.627682	-0.114689	0.132685	-0.350322	-0.0539932	0.044342	0.456313	0.52977	0.284214	0.486535	0.181593	-0.238911	-0.276804	1.68778	-0.084137	0.548747	0.445128	0.215057
ID.420	Basal	HR-HER2-	17.9605	0	8.42928	0	17.9605	0	0	FALSE	30	1	FALSE	5.41142	4.227	6.02809	6.33235	8.7237	8.25674	6.79731	7.66238	5.15988	8.11629	4.98996	7.21051	5.89685	-0.355366	2.8344	2.41684	0.814985	2.34811	2.77952	2.98163	2.03969	1.54468	2.38818	1.88002	2.40175	1.76862	2.05037	0.246635	2.09781	2.34488	2.52631	2.40764	1.36236
ID.435	HER2	HR-HER2-	17.9057	0	7.74123	0	17.9057	0	0	FALSE				3.46472	2.87976	2.87976	3.20168	3.10215	2.46472	2.46472	4.04968	1.61672	2.61672	2.75423	2.10215	3.75423		-1.77058	-1.39738	-1.56203	-1.45188	-1.39293	-1.2082	-0.391423	-1.22736	-1.42309	-0.767924	-0.559333	-0.69696	-1.12822	-0.116431	-0.854726	-1.2767	-1.57221	-3.12562	-0.0248234
ID.441	Basal	HR+HER2-	2.65077	1	1.86952	1	2.65077	1	1	TRUE	5	3	FALSE	4.58106	3.24002	3.72545	5.97699	6.67298	5.03357	5.19111	4.72545	3.24002	5.03357	4.14049	5.28733	6.00556	-0.710727	1.18331	1.19094	-0.106934	-0.407528	-0.0485419	0.0831662	1.51333	1.1394	1.70135	1.04561	1.23377	0.323543	1.17322	1.11978	0.895716	1.35679	0.0735692	0.577378	0.947725
ID.449	Basal	HR-HER2-	17.8673	0	7.94134	0	17.8673	0	0	FALSE	30	2	TRUE	7.66585	4.11565	4.55622	6.06318	6.91563	5.93765	5.51775	6.42724	4.3083	2.63023	4.39576	5.84746	5.61208	-0.62453	1.14758	0.920574	0.286651	2.18068	1.44926	1.57639	1.50071	-0.354253	1.06938	0.760089	1.45941	0.533271	0.646926	2.83933	1.54863	1.06775	1.21793	0.919104	0.337711
ID.452	Basal	HR-HER2-	17.8646	0	5.80866	0	17.8646	0	0	FALSE	5	3	FALSE	8.44242	3.86046	3.93085	5.64706	4.9648	3.78646	5.87838	6.07769	3.626	6.73821	3.44542	5.60462	5.09312	-1.04066	-0.146277	0.695273	0.420431	0.243688	0.109918	0.20221	1.99267	-0.282096	0.074195	0.275088	1.36517	1.33893	1.75856	2.45287	0.747513	0.839726	0.384731	0.756929	1.11814
ID.467	Basal	HR-HER2-	17.8289	0	8.00713	0	17.8289	0	0	TRUE	40	3	FALSE	4.93425	5.28419	5.98974	7.28973	8.48583	5.75368	7.1198	6.38077	5.49064	0.846786	5.16871	6.61938	5.86174	0.602016	2.72165	1.49046	1.71364	2.7801	1.61882	1.76013	0.883762	1.49057	2.0208	1.4211	0.742693	1.12025	1.02558	1.18771	1.69354	3.51283	2.03332	2.13252	2.05812
ID.513	Basal	HR-HER2-	2.70011	1	0.967654	1	2.70011	1	1	FALSE	0	0	FALSE	0.828729	1.82873	1.24377	0.828729	2.41369	1.56569	2.05112	1.24377	1.24377	1.24377	1.24377	2.56569	2.41369	-5.85899	-1.71253	-2.42449	-2.0768	-1.69608	-2.56372	-2.64967	-2.67116	-2.96274	-2.57869	-3.06907	-3.01739	-4.12549	-3.29939	-2.33056	-2.54424	-1.13325	-3.3164	-2.17767	-1.61715
ID.517	Basal	HR-HER2-	17.6508	0	8.09211	0	17.6508	0	0	FALSE	15	0	FALSE	4.33093	2.96836	3.74597	4.24847	4.96836	4.24847	5.2054	5.01899	2.96836	7.29029	3.16101	4.33093	5.2054	-2.43924	-0.250099	0.465995	-0.767109	-1.03007	-0.84387	-0.258438	0.640652	0.47796	-0.0598384	-0.316822	0.283467	-0.542222	-0.228489	1.16098	-0.131824	0.190988	-0.83461	-0.463247	-0.608786
ID.539	LumA	HR-HER2-	17.5987	0	7.50548	0	17.5987	0	0	FALSE				4.29873	3.1143	3.9028	3.46223	3.35531	3.23983	4.94027	6.34137	3.74233	7.68829	3.23983	3.9028	4.29873		-1.26152	-1.14823	0.05399	-0.488005	-0.146444	-0.00223492	0.349377	-1.00968	-1.84533	-1.12776	-0.105416	-0.67522	-0.436921	1.28906	-0.615131	-0.111971	-0.0463967	-0.452628	-1.40549
ID.540	Basal	HR-HER2-	1.63377	1	1.40899	1	1.63377	1	1	TRUE	15	3	TRUE	3.45935	4.19632	4.87439	4.19632	3.87439	4.68174	3.45935	6.04431	4.19632	9.82859	3.45935	5.04431	5.04431	-2.4914
ID.541	Basal	HR-HER2-	17.5987	0	7.46985	0	17.5987	0	0	FALSE	5	3	FALSE	3.80769	4.63366	3.99212	5.41435	6.38169	5.51819	6.23091	5.80769	3.87182	2.51819	3.87182	6.57708	5.39266	-1.27336	1.20117	0.663465	1.12811	-0.124471	0.447024	0.615414	0.130348	0.710066	1.1541	0.629712	0.210468	-0.132998	-0.334442	0.180927	-0.545146	-0.0680791	0.400664	1.95297	0.301892
ID.577	Basal	HR-HER2-	3.06469	0	0.570175	0	3.06469	1	0	TRUE	5	1	FALSE	4.95144	4.46602	5.08269	6.28705	8.48986	7.46602	5.84453	6.39202	3.88105	11.8697	4.64659	6.14409	6.31401	-0.400669	2.13333	2.52552	-0.335717	1.16316	1.77022	1.98701	1.29659	1.52664	1.57426	1.80962	0.870109	0.835074	1.85757	1.24228	1.77011	0.945708	1.26667	1.53016	0.915162
ID.614	HER2	HR-HER2-	10.0493	0	6.97917	0	10.0493	1	0	FALSE				5.98672	6.21413	5.15273	5.95109	8.59495	6.38405	6.15273	6.30159	4.71663	7.39735	4.21413	5.53606	6.91457		1.37309	2.00202	2.6375	-0.527781	1.33924	1.41422	2.00184	2.02814	1.89441	1.63883	1.15148	1.71874	1.19927	0.562926	1.74788	0.207046	1.26948	0.406514	1.62829
ID.615	Basal	HR-HER2-	17.3602	0	7.26151	0	17.3602	0	0	TRUE	80	3	TRUE	5.23432	7.1537	6.49211	7.69944	9.05505	7.39726	7.53093	7.23432	6.13702	4.41119	5.95868	7.0506	6.75515	1.01172	2.43028	1.90262	3.26374	2.49889	2.96624	2.85568	0.456025	1.33182	1.57981	2.02213	1.60806	0.942495	0.818883	0.204314	2.94009	0.80761	2.80654	2.25029	1.9626
ID.619	Basal	HR-HER2-	1.84759	1	1.01425	1	1.84759	1	1	FALSE	60	1	FALSE	5.01773	5.5323	4.94734	5.14897	7.80532	6.05167	5.26927	6.5323	4.43276	2.94734	3.43276	5.75469	5.14897	-1.53874	1.50482	1.04648	1.71364	1.70985	1.36145	1.75237	1.93533	0.236233	1.49439	1.16295	0.611296	0.87216	0.676454	-0.408221	1.74459	0.517498	1.27323	0.90752	-0.096462
ID.625	HER2	HR-HER2-	16.3158	0	7.43147	0	16.3158	1	0	FALSE				2.5394	5.12437	5.12437	4.12437	4.86133	2.5394	5.34676	4.86133	4.86133	9.72923	5.99883	5.99883	8.26732
ID.659	Basal	HR-HER2+	17.1957	0	7.16009	0	17.1957	0	0	TRUE	10	1	FALSE	5.53491	5.02034	5.11987	6.67242	7.42244	5.46091	5.79795	6.38291	4.79795	9.63505	4.91342	5.73655	7.99434	-0.015299	0.916497	0.969611	1.01759	1.06048	1.28575	1.22099	1.5592	1.02034	1.06174	0.633623	0.818346	1.06015	1.41639	1.53519	-0.891777	0.825809	0.976125	0.468295	1.36127
ID.670	Basal	HR-HER2-	17.1573	0	7.08882	0	17.1573	0	0	FALSE	5	1	FALSE	7.27013	5.04774	4.97735	5.60962	5.94083	5.69982	6.01298	6.17899	4.35586	4.24039	4.35586	5.24039	6.43678	-1.07809	1.11744	0.26985	1.28806	0.909703	1.08995	1.2391	1.94909	-0.359064	1.16382	0.0156385	1.28819	1.30185	1.36428	1.27124	1.24729	1.27864	1.12889	0.410376	1.1507
ID.696	Basal	HR+HER2-	15.1535	0	6.11568	0	15.1535	1	0	FALSE	10	3	FALSE	3.49626	4.30362	5.51863	6.43878	6.65613	4.95569	6.972	6.84499	4.78166	3.88858	4.70572	6.35424	6.70572	-0.248937	0.871843	0.940454	0.845037	1.53132	1.22116	1.05536	0.232409	0.378143	0.967983	0.597118	0.680313	0.0153459	0.231799	1.2924	1.66473	0.530344	1.52909	1.59387	1.01394
ID.708	Basal	HR+HER2-	17.0532	0	6.69408	0	17.0532	0	0	TRUE	5	1	FALSE	3.68544	4.20002	3.57853	4.20002	6.72358	5.80883	3.46305	4.40165	2.46305	2.68544	3.96555	4.57853	5.12602	-2.4877	0.567076	0.446116	-1.02885	-0.27525	0.055416	0.414419	-0.0726265	1.09009	1.71663	0.443274	0.181269	-1.53843	-1.12127	0.23327	0.717873	0.0914291	-0.680904	0.0956786	-0.472022
ID.709	Basal	HR-HER2-	1.27467	1	0.704496	1	1.27467	1	1	TRUE				1.71952	1.71952	2.71952	4.04144	5.04144	4.04144	5.04144	4.52687	3.30448	1.71952	4.30448	5.17895	3.71952	-2.64627
ID.727	Basal	HR-HER2-	1.00329	0	1.00329	0	1.00329	1	0	FALSE	1	0	FALSE	-0.85324	2.95412	2.31669	1.95412	4.19115	2.46869	2.46869	3.79062	2.14676	2.73172	3.23422	2.8472	2.46869	-4.7336	-1.65448	-2.76245	-1.55331	-1.39823	-1.49285	-1.40057	-1.63565	-2.83165	-1.90644	-2.22814	-2.39226	-3.22264	-3.88126	-0.385947	-0.977405	-1.99395	-1.7606	-1.84174	-0.773772
ID.738	Basal	HR-HER2-	16.9243	0	6.86952	0	16.9243	0	0	FALSE	70	1	FALSE	3.04912	4.57637	4.63409	5.83202	7.15642	4.8443	7.48914	6.48522	4.28359	13.8689	4.45351	6.09094	4.86855	-0.85569	1.73479	1.05443	0.649214	0.950404	1.02636	1.03379	-0.348993	0.942171	1.96039	1.48237	0.328593	-0.143229	0.37249	1.33472	0.780447	1.16302	1.22637	1.46355	0.965092
ID.761	Basal	HR-HER2-	16.886	0	6.00055	0	16.886	0	0	FALSE	20	3	FALSE	7.83938	3.89036	4.04237	4.17987	5.76483	4.89036	7.26733	5.17987	3.62733	3.17987	3.96837	4.76483	4.11276	-2.50785	0.605033	0.528284	-0.351228	0.301039	0.205802	0.664584	2.9158	0.320417	-0.0688666	1.15774	1.65451	2.21365	1.48587	2.38382	0.463458	1.73254	0.171979	0.110159	-1.72895
ID.762	Basal	HR-HER2-	1.90515	1	0.78125	1	1.90515	1	1	TRUE	10	1		5.30202	4.17078	3.23789	4.36342	5.23789	4.73266	5.58582	4.53335	3.23789	8.8526	3.77846	4.58582	4.42232	-2.32429	-0.0759467	2.27901	-0.634299	-0.241949	0.28049	0.480842	1.66814	0.254273	0.603384	1.66229	0.554225	-0.227631	0.509708	3.12443	0.0311989	0.0304092	-0.883346	-0.416911	-0.786797
ID.768	Basal	HR-HER2-	9.85197	0	4.02412	0	9.85197	1	0	FALSE	5	1	FALSE	1.68197	3.097	3.18447	2.55643	3.00389	2.41893	2.097	4.45456	2.097	2.097	3.00389	3.62057	3.26693	-4.13128	-1.16998	-1.50076	-0.941605	-0.278025	-1.19309	-0.930433	-0.719393	-2.78595	-1.05224	-2.77963	-2.25422	-1.19187	-1.81084	-1.24015	-1.35944	-1.68457	-0.843045	-1.28281	-0.240825
ID.771	Basal	HR-HER2-	16.8613	0	6.34046	0	16.8613	0	0	FALSE	70	3	TRUE	8.63951	7.01502	4.98026	6.84187	8.72861	8.73123	7.07392	7.14627	6.22262	4.5296	5.99774	6.61139	7.23741	0.154159	2.83552	2.26841	3.02042	1.86248	3.38308	3.49749	1.92845	1.87661	2.15275	2.00388	1.77927	2.15354	2.40818	0.698797	1.59309	2.47228	2.16266	1.76859	2.17861
ID.791	Basal	HR-HER2-	16.7845	0	5.47971	0	16.7845	0	0	FALSE	50	2	TRUE	7.19573	3.38838	4.83316	5.24082	6.98664	6.5583	6.51307	6.02581	3.67788	6.54937	4.12534	5.07643	5.46638	-1.4469	1.20787	0.744309	-0.202906	0.612771	0.953693	1.60313	1.69681	0.553725	1.46106	0.717064	0.105616	0.639413	-0.19375	-0.593095	0.731046	0.869701	0.603106	0.494359	0.593874
ID.796	LumA	HR-HER2-	5.89364	0	2.95504	0	5.89364	1	0	FALSE				1.87452	2.87452	3.87452	3.87452	3.45948	2.87452	4.19644	5.45948	3.45948	3.45948	3.87452	4.19644	5.78141
ID.811	Basal	HR-HER2-	16.6557	0	6.81743	0	16.6557	0	0	FALSE	20	2	TRUE	5.72165	5.5242	5.12827	6.28407	7.59001	6.55277	6.98887	6.49506	5.33978	10.5779	4.93924	6.03685	5.36147	-0.403645	1.97592	1.786	1.91528	0.799626	1.27061	1.42284	0.687668	1.17187	1.87705	1.89958	1.766	1.58958	1.38512	-0.397084	0.931944	1.97769	1.58345	1.14885	1.15613
ID.832	Basal	HR-HER2-	16.5735	0	6.84211	0	16.5735	0	0	TRUE	30	3	TRUE	7.04958	5.06976	5.54369	6.9222	7.23968	5.42339	7.12865	7.37557	4.35926	10.5145	4.98729	6.25738	6.57226	0.234485	0.736763	1.17371	1.24056	0.871777	1.02636	0.919062	2.08326	0.646327	1.25063	1.11341	0.238341	1.69572	1.31044	2.15329	1.44983	1.07952	1.42975	1.07645	2.24265
ID.911	Basal	HR-HER2-	7.56853	1	3.39912	1	7.56853	1	1	FALSE	5	2	TRUE	1.73822	3.61269	4.79711	4.96061	5.28254	5.10745	5.28254	5.54558	2.96061	2.15326	4.67682	5.76797	5.15326	-1.7271	1.26592	1.53154	0.060776	1.86433	1.77123	1.97924	-0.852416	-0.0499902	0.842283	2.03126	-0.492971	0.0447589	0.290855	0.643112	0.947587	0.595646	1.22168	1.24345	0.0153376
ID.921	Basal	HR-HER2-	16.2473	0	6.15954	0	16.2473	0	0	TRUE	30	1	FALSE	5.62525	2.27161	4.31114	8.66011	6.12405	5.05588	5.67154	5.54463	3.34961	2.42361	4.14608	5.21021	5.73104	1.97239	0.593869	0.797321	-1.76561	0.683073	0.874967	0.95443	-0.475135	-0.205128	0.695055	0.646661	-0.000563485	-0.416897	-0.584561	-0.63987	0.291377	-0.644022	0.587173	0.340872	-0.0497883

## Sheet: SCAN-B
Sample	NCN.Subtype	ClinGroup	TreatGroup	time.os5	event.os5	time.rfi5	event.rfi5	time.drfi5	event.drfi5	ctla4
S000002	Basal	TNBC	Chemo	5	0	4.94521	0	4.94521	0	-0.182913
S000006	Basal	ERpHER2nLNn	ChemoEndo	2.39726	1	1.7589	1	1.7589	1	0.160545
S000043	LumA	TNBC	Chemo	5	0	1.0274	0	1.0274	0	-0.403473
S000049	Basal	TNBC	Chemo	5	0	5	0	5	0	0.690675
S000054	Basal	TNBC	Chemo	5	0	5	0	5	0	1.93601
S000118	Basal	ERpHER2nLNn	Endo	5	0	5	0	5	0	-0.730239
S000160	Basal	TNBC	Chemo	5	0	5	0	5	0	1.7005
S000185	Basal	TNBC	Chemo	5	0	5	0	5	0	1.53327
S000186	Basal	TNBC	Chemo	5	0	5	0	5	0	1.1729
S000200	Basal	TNBC	Chemo	5	0	5	0	5	0	-0.438482
S000204	LumB	TNBC	Endo	5	0	5	0	5	0	-0.784232
S000213	Basal	TNBC	None	5	0	5	0	5	0	2.02928
S000215	Basal	TNBC	Chemo	5	0	5	0	5	0	1.33726
S000216	LumA	TNBC	Chemo	5	0	5	0	5	0	-0.460613
S000236	Basal	TNBC	Chemo	5	0	3.48767	0	3.48767	0	0.151073
S000237	Basal	TNBC	Chemo	2.67123	1	1.73973	1	1.73973	1	0.73954
S000262	Basal	TNBC	None	1.28767	1	1.19178	1	1.19178	1	-0.550485
S000274	Basal	ERpHER2nLNn	Endo	5	0	4.94795	0	4.94795	0	0.168872
S000285	Basal	TNBC	Chemo	5	0	5	0	5	0	2.32489
S000294	LumA	TNBC	None	5	0	5	0	5	0	-3.32193
S000299	Basal	ERpHER2nLNn	ChemoEndo	2.11233	1	1.63288	1	1.63288	1	-2.22793
S000316	Basal	TNBC	Chemo	5	0	5	0	5	0	2.73749
S000318	Basal	TNBC	Chemo	5	0	5	0	5	0	1.06648
S000327	Basal	ERpHER2nLNn	Endo	1.26027	1	1.21918	1	1.21918	1	0.381319
S000328	Basal	TNBC	Chemo	5	0	5	0	5	0	-0.981998
S000335	Basal	TNBC	Chemo	5	0	2.13151	0	2.13151	0	0.745119
S000361	Basal	ERpHER2nLNn	ChemoEndo	5	0	3.62192	1	4.23836	0	3.4004
S000381	Basal	TNBC	Chemo	5	0	5	0	5	0	1.71128
S000430	Basal	TNBC	Chemo	5	0	5	0	5	0	-0.134711
S000439	Basal	TNBC	Chemo	5	0	5	0	5	0	2.24129
S000451	Basal	TNBC	Chemo	2.72877	1	1.18082	1	1.96712	0	1.69532
S000452	LumA	TNBC	None	5	0	4.98356	0	4.98356	0	-0.228697
S000488	Basal	TNBC	Chemo	5	0	5	0	5	0	2.78081
S000506	Her2	TNBC	None	5	0	5	0	5	0	-1.83375
S000516	Basal	TNBC	Chemo	5	0	5	0	5	0	0.241697
S000517	Basal	TNBC	Chemo	5	0	5	0	5	0	0.912047
S000518	Basal	TNBC	Chemo	5	0	5	0	5	0	0.711803
S000526	Basal	ERpHER2nLNn	Endo	4.91233	1	2.6274	1	2.66027	1	2.51832
S000581	Basal	TNBC	Chemo	5	0	5	0	5	0	-0.506737
S000590	Her2	TNBC	None	5	0					0.313292
S000597	Basal	ERpHER2nLNn	None	5	0	5	0	5	0	-1.06021
S000619	Basal	ERpHER2nLNn	Chemo	5	0	3.22192	0	3.22192	0	2.2471
S000620	Her2	TNBC	Chemo	5	0	5	0	5	0	-0.388229
S000628	Basal	TNBC	Chemo	4.10959	1	4.10959	0	4.10959	0	-0.418921
S000666	Basal	HER2pERn	ImmuChemo	5	0	5	0	5	0	0.983318
S000688	Her2	TNBC	Chemo	5	0	5	0	5	0	1.11992
S000689	Her2	TNBC	None	3.32055	1	0.827397	1	0.827397	1	-1.6338
S000696	Basal	TNBC	None	5	0	2.34795	1	4.49315	0	-1.01246
S000713	Basal	TNBC	Chemo	5	0	5	0	5	0	1.27784
S000728	Basal	TNBC	Chemo	2.98082	1	1.7863	1	1.7863	1	0.80053
S000751	Basal	TNBC	Chemo	1.64384	1	1.12603	1	1.12603	1	0.846403
S000775	Basal	TNBC	Chemo	5	0	5	0	5	0	2.58443
S000777	Basal	TNBC	Chemo	5	0	5	0	5	0	1.50152
S000779	Basal	TNBC	Chemo	2.24658	1	2.00548	1	2.00548	1	0.713488
S000786	Her2	TNBC	None	5	0	2.26849	0	2.26849	0	2.57665
S000800	Basal	TNBC	Chemo	5	0	5	0	5	0	0.692969
S000802	Basal	TNBC	None	2.23836	1	2.23836	0	2.23836	0	1.57023
S000814	Basal	TNBC	None	5	0	5	0	5	0	-2.09701
S000860	LumB	TNBC	Endo	5	0	1.05205	0	1.05205	0	-2.07238
S000902	LumA	TNBC	None	5	0	5	0	5	0	-0.755729
S000922	Basal		ChemoEndo	5	0	5	0	5	0	1.32617
S000931	Basal	TNBC	Chemo	5	0	5	0	5	0	0.0606915
S000939	Basal	ERpHER2nLNn	ChemoEndo	5	0	5	0	5	0	1.73153
S000942	Basal	TNBC	None	5	0	5	0	5	0	1.25598
S000950	Basal	TNBC	Chemo	5	0	5	0	5	0	-0.446985
S000962	Basal	TNBC	None	5	0	5	0	5	0	1.62882
S000998	Basal	TNBC	Chemo	5	0	5	0	5	0	0.0661534
S001008	LumA	TNBC	None	5	0	5	0	5	0	-1.4487
S001023	Basal	ERpHER2nLNn	Endo	5	0	5	0	5	0	0.741362
S001037	Basal	HER2pERn	ImmuChemo	5	0	1.16986	0	1.16986	0	-0.182188
S001040	Basal	HER2pERn	ImmuChemo	1.8137	1	1.63288	1	1.63288	1	-0.558754
S001054	Basal	TNBC	Chemo	5	0	5	0	5	0	-0.0669155
S001063	Basal	TNBC	Chemo	5	0	1.09041	0	1.09041	0	1.6067
S001067	Her2	TNBC	Chemo	5	0	5	0	5	0	-1.85636
S001090	Basal	TNBC	Endo	2.32329	1	1.9589	0	1.9589	0	-2.28693
S001108	Basal	TNBC	Chemo	5	0	1.05205	0	1.05205	0	-0.137402
S001130	Basal	TNBC	ImmuChemo	5	0	1.41644	0	1.41644	0	3.38154
S001146	Basal	TNBC	Chemo	5	0	4.2411	1	4.2411	1	1.10605
S001152	LumA	TNBC	Chemo	5	0	5	0	5	0	0.146167
S001164	Basal	TNBC	Chemo	5	0	5	0	5	0	0.844472
S001171	Basal	TNBC	Chemo	1.65753	1	1.43562	1	1.43562	1	-0.393927
S001185	Basal	TNBC	Chemo	5	0	2.09589	0	2.09589	0	2.26191
S001187	Basal	TNBC	Chemo	5	0	5	0	5	0	0.83806
S001188	Basal	TNBC	Chemo	5	0	5	0	5	0	2.94459
S001225	Basal	TNBC	Chemo	5	0	2.79726	0	2.79726	0	-3.00207
S001227	Basal	TNBC	None	3.35342	1	3.35342	0	3.35342	0	0.297057
S001239	Basal	TNBC	Chemo	1.65753	1	1.44658	1	1.44658	1	-1.88867
S001248	Basal	TNBC	Chemo	5	0	5	0	5	0	1.25609
S001252	Her2	TNBC	None	5	0	4.45205	1	4.45205	1	0.72785
S001262	Basal	TNBC	None	5	0	5	0	5	0	-0.624114
S001268	Basal	TNBC	Chemo	5	0	5	0	5	0	0.579315
S001275	Basal	TNBC	Chemo	5	0	5	0	5	0	0.100141
S001295	Basal	TNBC	None	5	0	1.13151	0	1.13151	0	-2.55165
S001318	Basal	ERpHER2nLNn	Endo	5	0	5	0	5	0	3.35917
S001323	Basal	TNBC	Chemo	5	0	5	0	5	0	2.1031
S001343	Basal	TNBC		4.76438	1	4.74521	1	4.74521	1	0.554062
S001351	Basal		ChemoEndo	5	0	1.09041	0	1.09041	0	0.826738
S001381	LumA	TNBC	Chemo	5	0	5	0	5	0	-1.42393
S001385	Basal	TNBC	Chemo	4.89315	1	3.77534	1	3.77534	1	0.641437
S001425	Basal	TNBC	None	5	0	5	0	5	0	2.72393
S001429	Basal	TNBC	Chemo	5	0	2.14247	0	2.14247	0	-0.130387
S001435	LumA	TNBC	None	5	0	5	0	5	0	-1.30412
S001505	LumA	TNBC	ChemoEndo	5	0	5	0	5	0	-1.25195
S001506	Basal	TNBC	Chemo	5	0	5	0	5	0	-0.315359
S001524	Basal	TNBC	Chemo	5	0	5	0	5	0	2.59575
S001554	Basal	TNBC	None	5	0	5	0	5	0	1.76219
S001555	Basal	TNBC	Chemo	5	0	5	0	5	0	-0.890803
S001597	Basal	ERpHER2nLNn	Endo	5	0	5	0	5	0	-0.746586
S001609	Basal	TNBC	Chemo	5	0	0.956164	0	0.956164	0	2.81
S002088	Basal	HER2pERn	ImmuChemo	5	0	5	0	5	0	1.1296
S002089	Basal		None	5	0	5	0	5	0	2.22035
S002100	Basal	ERpHER2nLNn	Endo	5	0	5	0	5	0	-0.912381
S002101	Basal	TNBC	Chemo	4.82192	1	4.82192	0	4.82192	0	3.48006
S002116	Basal	TNBC	Chemo	5	0	5	0	5	0	2.62165
S002117	Basal	TNBC	Chemo	5	0	5	0	5	0	1.08655
S002156	Basal	TNBC	Chemo	5	0	5	0	5	0	-0.051802
S002193	Basal	TNBC	Chemo	5	0	2.0274	0	2.0274	0	1.58154
S002211	Basal	TNBC	None	1.1726	1	1.1726	0	1.1726	0	0.549638
S002276	Basal	TNBC	Chemo	5	0	3.95068	1	5	0	2.66638
S002286	Her2	TNBC	None	3.43288	1	3.43288	0	3.43288	0	1.11948
S002296	Basal	TNBC	None	5	0	5	0	5	0	-0.531708
S002328	Her2	TNBC	None	5	0	2.25479	0	2.25479	0	1.25014
S002338	Basal	TNBC	Chemo	5	0	5	0	5	0	0.310879
S002360	Basal	ERpHER2nLNn	None	2.78356	1	2.49315	1	2.49315	1	-2.01961
S002368	Basal	TNBC	Chemo	5	0	5	0	5	0	-3.32193
S002441	Basal	TNBC	Chemo	5	0	5	0	5	0	2.20551
S002452	Her2	TNBC	None	5	0	5	0	5	0	0.472782
S002493	Basal	TNBC	Chemo	5	0	5	0	5	0	0.773647
S002516	Basal		Chemo	5	0	5	0	5	0	1.54126
S002518	Basal	TNBC	Chemo	5	0	5	0	5	0	0.836844
S002564	Basal	TNBC	Chemo	5	0	5	0	5	0	6.87699
S002571	Basal	HER2pERp	ImmuChemoEndo	5	0	5	0	5	0	1.05693
S002573	Basal	TNBC		0.838356	1	0.838356	0	0.838356	0	0.382717
S002597	Basal	TNBC	Chemo	4.86027	1	3.27671	1	3.27671	1	0.788786
S002598	Basal	TNBC	Chemo	5	0	1.07945	0	1.07945	0	2.41635
S002659	Basal	TNBC	None	5	0	5	0	5	0	1.18011
S002678	Basal	HER2pERp	ImmuChemoEndo	5	0	5	0	5	0	-0.124832
S002687	Basal	TNBC	Chemo	5	0	5	0	5	0	2.6017
S002715	Basal		ChemoEndo	5	0	5	0	5	0	2.06674
S002797	Basal	TNBC	None	5	0	5	0	5	0	-0.440329
S002798	Basal	TNBC	None	4.93151	1	4.93151	0	4.93151	0	-0.239631
S002822	Basal		None	0.539726	1	0.210959	1	0.210959	1	-2.77947
S002901	Basal		ChemoEndo	5	0	2.11233	0	2.11233	0	1.92084
S002953	Basal		Chemo	5	0	5	0	5	0	1.0245
S003044	Basal		None	5	0	3.04932	0	3.04932	0	2.29687
S003052	Basal	HER2pERn	ImmuChemo	5	0	5	0	5	0	-0.0881426
S003096	Basal	ERpHER2nLNn	Endo	5	0	5	0	5	0	-3.32193
S003109	Basal	ERpHER2nLNn	Endo	5	0	5	0	5	0	-1.73022
S003121	Her2	TNBC	Chemo	5	0	5	0	5	0	1.86816
S003131	Basal	TNBC	Chemo	0.632877	1	0.605479	1	0.605479	1	-0.615985
S003183	LumA	TNBC	Chemo	4.25753	1	4.25753	0	4.25753	0	-0.977464
S003242	Basal	TNBC	None	5	0	5	0	5	0	-1.23637
S003274	Basal	TNBC	Chemo	5	0	5	0	5	0	2.86881
S003303	Basal	TNBC	None	5	0	5	0	5	0	-1.3523
S003325	Basal	TNBC	Chemo	5	0	5	0	5	0	2.50707
S003337	Basal	TNBC	Chemo	5	0	1.12055	0	1.12055	0	1.77475
S003347	Basal	ERpHER2nLNn	ChemoEndo	5	0	1.07123	0	1.07123	0	-0.297217
S003386	Basal	TNBC	Chemo	5	0	5	0	5	0	0.260975
S003433	Basal	ERpHER2nLNn	None	1.49589	1	1.49589	0	1.49589	0	0.0793777
S003438	Basal	HER2pERp	ImmuChemoEndo	5	0	5	0	5	0	0.770409
S003475	Basal	HER2pERn	ImmuChemo	5	0	5	0	5	0	2.21562
S003496	Basal	TNBC	None	5	0	5	0	5	0	0.813802
S003524	Basal	TNBC	Chemo	5	0	5	0	5	0	-1.5559
S003527	Basal	TNBC	Chemo	5	0	5	0	5	0	0.988519
S003531	Basal	TNBC	Chemo	5	0	5	0	5	0	1.31104
S003547	Basal	TNBC	Chemo	5	0	5	0	5	0	-0.308977
S003573	Basal	TNBC	Chemo	5	0	5	0	5	0	1.13455
S003582	Basal	TNBC	Chemo	5	0	2.86027	1	2.86027	1	0.326093
S003624	Basal	TNBC	None	4.79726	1	1.23836	0	1.23836	0	0.172913
S003634	Basal	TNBC	Chemo	5	0	5	0	5	0	-1.62357
S003641	Her2	TNBC	Chemo	5	0	5	0	5	0	-2.02382
S003741	Basal	TNBC	Chemo	5	0	1.57534	0	1.57534	0	2.15795
S003756	Basal	TNBC	Chemo	5	0	3.16986	1	3.22466	1	1.71471
S003758	Basal	TNBC	Chemo	5	0	5	0	5	0	1.31582
S003763	Basal		Chemo	5	0	5	0	5	0	2.23776
S003764	Basal	TNBC	None	3.03014	1	3.03014	0	3.03014	0	-1.6884
S003799	Basal	TNBC	None	1.5589	1	0.654795	1	0.654795	1	-0.813923
S003808	Basal	TNBC	Chemo	5	0	5	0	5	0	1.69189
S003817	Basal	TNBC	Chemo	1.96164	1	1.93425	1	1.93425	1	-0.707724
S003821	LumA	TNBC	None	5	0	4.56164	0	4.56164	0	1.78584
S003938	Basal	TNBC	None	5	0	5	0	5	0	1.25334
S003943	Basal	TNBC	Chemo	5	0	5	0	5	0	1.88819
S003967	Basal	TNBC	None	5	0	5	0	5	0	0.87172
S003968	Her2	TNBC	None	5	0	5	0	5	0	1.13719
S003969	Basal	TNBC	Chemo	5	0	5	0	5	0	1.19474
S003981	Basal	TNBC	None	5	0	5	0	5	0	-3.32193
S004021	Basal	TNBC	Chemo	5	0	5	0	5	0	-1.17852
S004022	Basal	TNBC	Chemo	5	0	5	0	5	0	0.0418949
S004029	LumA	TNBC	None	5	0	5	0	5	0	0.81092
S004032	Basal	ERpHER2nLNn	None	5	0	1.17534	0	1.17534	0	-0.891982
S004048	Basal	TNBC	Chemo	5	0	5	0	5	0	-0.850702
S004053	Basal	TNBC	Chemo	5	0	5	0	5	0	1.35375
S004063	Her2	TNBC	None	2.62192	1	2.62192	0	2.62192	0	0.160859
S004069	Her2	TNBC	Chemo	5	0	5	0	5	0	-0.862077
S004073	Basal	TNBC	Chemo	5	0	5	0	5	0	3.11394
S004114	Basal	ERpHER2nLNn	ChemoEndo	5	0	5	0	5	0	-1.24118
S004131	Basal	TNBC	Chemo	5	0	5	0	5	0	2.04475
S004138	Basal	HER2pERn	ImmuChemo	5	0	5	0	5	0	1.60404
S004151	Basal	TNBC	Chemo	5	0	5	0	5	0	0.852434
S004208	Basal	TNBC	Chemo	5	0	5	0	5	0	0.869137
S004240	LumA	TNBC	Chemo	5	0	5	0	5	0	0.690066
S004241	Her2	TNBC	Chemo	5	0	5	0	5	0	1.13175
S004264	Her2	TNBC	Chemo	5	0	5	0	5	0	0.436338
S004321	Basal	TNBC	Chemo	5	0	5	0	5	0	-0.821905
S004386	Basal	TNBC	None	5	0	5	0	5	0	0.665471
S004409	Basal	TNBC	Chemo	5	0	5	0	5	0	2.91394
S004413	LumA	TNBC	Chemo	5	0	5	0	5	0	-1.0731
S004450	Basal	TNBC	Chemo	5	0	5	0	5	0	0.711673
S004454	Basal	ERpHER2nLNn	ChemoEndo	5	0	5	0	5	0	-1.54857
S004481	Basal	TNBC	Chemo	5	0	5	0	5	0	1.98483
S004512	Basal	TNBC	Chemo	5	0	5	0	5	0	0.585835
S004527	Basal	ERpHER2nLNn	Endo	0.832877	1	0.375342	0	0.375342	0	1.88398
S004528	Basal	TNBC	Chemo	5	0	5	0	5	0	1.38448
S004536	Basal	TNBC	Chemo	5	0	1.45479	0	1.45479	0	-1.68673
S004575	Basal	TNBC	Chemo	5	0	5	0	5	0	0.873436
S004648	Basal	TNBC	Chemo	5	0	5	0	5	0	0.537359
S004671	Basal	TNBC	Chemo	3.20548	1	3.20548	0	3.20548	0	1.9204
S004674	Her2	TNBC	Chemo	5	0	5	0	5	0	2.94457
S004724	Basal	TNBC	Chemo	5	0	5	0	5	0	2.33649
S004726	Basal	TNBC	Chemo	5	0	5	0	5	0	1.09885
S004739	Basal	TNBC	Chemo	5	0	5	0	5	0	0.388356
S004758	Basal	TNBC	Chemo	5	0	5	0	5	0	0.566919
S004770	Basal		Chemo	5	0	5	0	5	0	-0.363163
S004771	Basal	TNBC	Chemo	5	0	5	0	5	0	3.17361
S004817	Basal	TNBC	None	3.54247	1	1.04932	0	1.04932	0	-2.14346
S004914	Basal	TNBC	Chemo	5	0	2.45205	1	5	0	0.649545
S004962	Basal	TNBC	Chemo	5	0	5	0	5	0	-1.23549
S005001	Basal	TNBC	Chemo	5	0	5	0	5	0	0.808569
S005014	Basal	TNBC	None	3.2	1	2.62466	1	2.66301	1	-1.16581
S005019	LumA	TNBC	Chemo	5	0	5	0	5	0	0.0163407
S005040	Basal	TNBC	Chemo	5	0	5	0	5	0	1.09485
S005041	Basal	ERpHER2nLNn	ChemoEndo	5	0	5	0	5	0	2.21868
S005062	Basal	ERpHER2nLNn	ChemoEndo	5	0	5	0	5	0	1.59085
S005098	Basal	TNBC	Chemo	5	0	5	0	5	0	0.383325
S005117	Her2	TNBC	None	5	0	5	0	5	0	2.36481
S005181	Basal	TNBC	Chemo	5	0	4.6	1	4.6	1	0.684161
S005239	Basal	TNBC	Chemo	5	0	5	0	5	0	1.49885
S005260	Basal	TNBC	None	1.41096	1	1.11233	0	1.11233	0	1.00733
S005353	LumB	TNBC	Endo	5	0	5	0	5	0	1.55873
S005362	Basal	HER2pERn	ImmuChemoEndo	5	0	5	0	5	0	1.82249
S005366	Basal	TNBC	Chemo	5	0	4.79178	0	4.79178	0	-2.61587
S005393	Basal	HER2pERn	ImmuChemo	4.12877	1	3.49863	1	3.49863	1	-1.59966
S005401	Basal	TNBC	Chemo	5	0	5	0	5	0	2.47784
S005404	Basal	TNBC	Chemo	2.84932	0	1.96986	0	1.96986	0	0.269013
S005441	Basal	TNBC	None	0.161644	0					0.60369
S005518	Basal	ERpHER2nLNn	Endo	5	0	5	0	5	0	-2.43376
S005525	Basal	TNBC	Chemo	5	0	5	0	5	0	0.355241
S005543	Basal	TNBC	Chemo	4.79178	1	2.24384	1	2.24384	1	1.02954
S005561	Basal	TNBC	None	5	0	5	0	5	0	1.85045
S005595	Basal	HER2pERp	ImmuChemoEndo	5	0	5	0	5	0	1.81847
S005636	Basal	TNBC	Chemo	2.0274	1	1.59726	1	1.59726	1	-1.70974
S005692	Basal	TNBC	ChemoEndo	5	0	5	0	5	0	2.78856
S005792	Basal	TNBC	Chemo	5	0	1.13425	0	1.13425	0	2.13684
S005844	Basal		Chemo	5	0	5	0	5	0	2.45841
S005947	Basal	HER2pERn	ImmuChemo	5	0	5	0	5	0	-1.68876
S005991	Basal	TNBC	None	5	0	5	0	5	0	3.00164
S006059	Basal	TNBC	Chemo	5	0	4.87945	0	4.87945	0	2.58411
S006070	Basal	TNBC	Chemo	5	0	5	0	5	0	4.10713
S006147	Basal	TNBC	Chemo	4.19452	1	2.86027	1	2.86027	1	-1.83993
S006156	Basal	TNBC	None	5	0	5	0	5	0	2.14223
S006160	Basal	TNBC	Chemo	5	0	5	0	5	0	3.21539
S006234	Basal	HER2pERn	ImmuChemo	5	0	5	0	5	0	2.75189
S006397	Basal	TNBC	Chemo	5	0	5	0	5	0	0.20362
S006439	Basal	TNBC	None	5	0	2.0411	0	2.0411	0	-2.06997
S006440	Her2	TNBC	None	5	0	4.99178	0	4.99178	0	0.410788
S006523	Basal	TNBC	ImmuChemoEndo	5	0	5	0	5	0	1.96548
S006531	Basal	TNBC	Chemo	5	0	5	0	5	0	0.717022
S006569	Basal	TNBC	Chemo	5	0	4.96712	0	4.96712	0	1.07435
S006572	Basal		None	5	0	5	0	5	0	1.1095
S006596	Basal	HER2pERp	ImmuChemoEndo	5	0	5	0	5	0	0.871944
S006612	Basal	ERpHER2nLNn	ChemoEndo	5	0	5	0	5	0	2.79228
S006687	Basal		Chemo	5	0	5	0	5	0	-0.343785
S006746	Basal	TNBC	None	5	0	5	0	5	0	-2.02981

## Sheet: METABRIC
METABRIC_ID	time5	event.dss5	event.os5	CTLA4	Treatment
MB-0115	5	0	0	-0.17005	CT/RT
MB-0157	1.24025	0	0	0.755853	RT
MB-0158	4.73374	0	0	0.044412	CT/HT
MB-0164	0.889802	0	0	-0.753203	CT/RT
MB-0201	5	0	0	-1.3097	CT/RT
MB-0209	5	0	0	-0.552711	HT
MB-0214	5	0	0	-0.0876357	CT/RT
MB-0316	5	0	0	1.14459	RT
MB-0372	5	0	0	0.161548	CT/HT/RT
MB-0400	1.84531	0	1	-0.87155	CT
MB-0401	2.15743	1	1	-0.549072	CT/RT
MB-0420	5	0	0	-0.549017	CT/RT
MB-0446	4.84052	0	0	-0.490161	CT
MB-0476	3.94251	0	0	2.60999	CT/RT
MB-0481	2.98973	1	1	-0.38508	CT/RT
MB-0500	0.692676	0	0	-0.919426	CT/RT
MB-0516	4.05749	0	0	-0.441115	CT/RT
MB-0525	5	0	0	-1.26526	CT/RT
MB-0613	4.00821	0	0	-1.21175	CT/RT
MB-0635	3.20602	0	0	-0.804919	HT
MB-0656	1.54415	1	1	0.0442525	CT/RT
MB-0662	2.08077	0	0	-0.351298	HT/RT
MB-0869	5	0	0	-0.100215	CT/HT/RT
MB-0906	5	0	0	0.443057	HT/RT
MB-2849	3.54825	1	1	0.570196	HT/RT
MB-3046	5	0	0	-0.750442	HT
MB-3271	5	0	0	1.25773	HT/RT
MB-3292	5	0	0	1.00543	HT
MB-3367	5	0	0	1.94639	HT
MB-3395	5	0	0	0.787817	HT
MB-3476	5	0	0	2.50224	NONE
MB-3567	5	0	0	1.02242	CT/HT/RT
MB-3706	3.18686	1	1	-0.138913	RT
MB-3752	5	0	0	1.94668	RT
MB-4408	5	0	0	0.823744	NONE
MB-4694	5	0	0	-0.175329	RT
MB-4712	5	0	0	-0.523509	NONE
MB-4717	3.52361	1	1	-0.559358	NONE
MB-4758	5	0	0	-1.04761	RT
MB-4809	5	0	0	0.118021	NONE
MB-4814	5	0	0	-1.10158	NONE
MB-4871	3.26899	1	1	-1.32436	NONE
MB-4888	5	0	0	-0.587792	RT
MB-4894	5	0	0	-1.2409	NONE
MB-5019	3.10472	1	1	-0.441353	RT
MB-5045	5	0	0	0.523354	RT
MB-5065	5	0	0	1.4178	NONE
MB-5114	1.26215	1	1	1.57352	HT
MB-5145	5	0	0	-0.00877945	HT/RT
MB-5209	4.04107	0	0	1.04359	HT/RT
MB-5232	5	0	0	0.454912	RT
MB-5258	5	0	0	-1.32301	HT
MB-5272	5	0	0	2.15335	RT
MB-5302	5	0	0	-0.419812	HT/RT
MB-5323	5	0	0	1.9513	NONE
MB-5421	5	0	0	-0.570885	RT
MB-5427	5	0	0	-1.63487	HT/RT
MB-5526	5	0	0	0.073103	RT
MB-5531	5	0	0	0.146172	RT
MB-5548	2.08077	0	0	0.420533	NONE
MB-5551	5	0	0	-0.796619	HT/RT
MB-5560	5	0	0	-0.358217	RT
MB-5634	5	0	0	0.65621	NONE
MB-0062	5	0	0	1.17858	CT/RT
MB-0100	0.66256	0	1	-0.183278	CT/RT
MB-0149	4.24641	0	1	-1.47418	RT
MB-0174	5	0	0	-0.708665	CT/RT
MB-0191	1.25667	0	1	-0.288716	RT
MB-0200	5	0	0	-0.601924	RT
MB-0289	5	0	0	-0.562561	HT/RT
MB-0303	4.8679	0	0	1.22882	HT
MB-0318	5	0	0	-1.60183	NONE
MB-0333	2.18207	0	1	-0.791898	CT
MB-0396	4.98289	0	0	0.537495	CT/RT
MB-0414	5	0	0	0.286435	RT
MB-0435	5	0	0	-0.635196	HT
MB-0470	5	0	0	-1.51736	HT/RT
MB-0488	5	0	0	-1.29505	HT/RT
MB-0489	5	0	0	1.10455	CT/HT
MB-0508	3.8193	0	0	-0.0870952	HT
MB-0558	5	0	0	0.623397	NONE
MB-0582	1.27584	0	1	-1.48105	NONE
MB-0639	3.81383	0	0	-1.23578	CT/RT
MB-0874	1.36345	1	1	-0.329498	CT/RT
MB-2643	4.35044	1	1	1.04811	RT
MB-2771	3.68241	1	1	-0.983053	HT/RT
MB-2846	5	0	0	-0.0755372	NONE
MB-2993	5	0	0	-0.611261	HT/RT
MB-3062	5	0	0	1.09963	RT
MB-3211	5	0	0	0.697988	HT/RT
MB-3363	0.892539	0	1	-1.14173	RT
MB-3500	5	0	0	-0.50176	NONE
MB-4024	5	0	0	-0.729502	HT/RT
MB-4235	5	0	0	-0.916887	NONE
MB-4254	5	0	0	0.988608	HT
MB-4303	5	0	0	0.0900177	RT
MB-4332	5	0	0	-0.125532	RT
MB-4407	5	0	0	-0.831767	RT
MB-4417	1.37166	0	1	0.221586	NONE
MB-4663	5	0	0	0.390101	RT
MB-4679	5	0	0	1.59617	NONE
MB-4696	5	0	0	0.540852	NONE
MB-4707	5	0	0	-0.369007	RT
MB-4769	1.78234	1	1	-0.899731	RT
MB-4793	5	0	0	0.264544	RT
MB-4865	5	0	0	0.109735	NONE
MB-4876	5	0	0	1.68526	RT
MB-4880	5	0	0	-0.00609995	NONE
MB-4881	5	0	0	-0.457867	RT
MB-4931	2.49418	1	1	1.89714	HT
MB-4942	5	0	0	2.20666	RT
MB-4974	5	0	0	0.570166	RT
MB-4978	5	0	0	-0.780507	HT
MB-5054	5	0	0	0.285057	NONE
MB-5057	4.62697	1	1	-0.548015	NONE
MB-5135	3.06092	1	1	-1.26166	RT
MB-5162	5	0	0	-0.634305	NONE
MB-5173	1.81793	1	1	-0.772994	HT
MB-5190	3.96167	0	0	0.47435	RT
MB-5208	5	0	0	0.297296	NONE
MB-5225	3.55373	1	1	-0.51183	HT/RT
MB-5235	5	0	0	-1.27011	RT
MB-5255	4.39973	0	0	-0.182439	RT
MB-5295	5	0	0	-0.969779	RT
MB-5335	2.07255	1	1	-0.769088	NONE
MB-5420	5	0	0	0.510174	RT
MB-5431	1.30322	1	1	0.038253	RT
MB-5450	5	0	0	-0.0834432	RT
MB-5460	5	0	0	0.199939	RT
MB-5465	1.54415	1	1	-0.708143	HT/RT
MB-5572	5	0	0	1.97334	RT
MB-5655	5	0	0	-0.751885	HT
MB-6036	5	0	0	1.14267	NONE
MB-6052	5	0	0	0.937761	NONE
MB-6062	5	0	0	1.65817	RT
MB-6068	5	0	0	-0.357809	NONE
MB-6143	5	0	0	-1.08653	RT
MB-6144	5	0	0	1.82505	NONE
MB-6152	5	0	0	1.78967	NONE
MB-6237	5	0	0	-0.432619	NONE
MB-6245	5	0	0	-0.506896	NONE
MB-7012	1.62902	1	1	-1.10343	CT/RT
MB-7025	5	0	0	1.61982	RT
MB-7049	5	0	0	-1.30437	RT
MB-7052	5	0	0	1.08372	RT
MB-7055	0.750171	1	1	-1.22671	NONE
MB-7078	0.342231	1	1	-0.406108	HT/RT
MB-7081	5	0	0	1.94517	HT/RT
MB-7084	5	0	0	-0.0236674	HT
MB-7114	5	0	0	-0.465139	HT/RT
MB-7151	5	0	0	-0.763048	HT
MB-7154	5	0	0	0.810842	HT
MB-7159	1.80151	1	1	-1.34483	CT/HT/RT
MB-7198	1.3744	1	1	-1.20487	HT
MB-7201	5	0	0	1.17422	HT/RT
